# Supplementary material for: Reduced Dietary Protein Levels Improved Growth Performance, Promoted Efficient Nutrient Utilization, Increased Fecal Lactobacillus, and Reduced Fecal Malodorous Compounds in Late-Fattening Barrows
Source: Animals (Basel). 2025 Aug 21;15(16):2465. doi: 10.3390/ani15162465 (PMC12382967; doi:10.3390/ani15162465)
Supplement: Supplementary file 1 [file animals-15-02465-s001.zip]

Archive with 1 entries (1 files):
- animals-3774804-supplementary.xlsx
