# Supplementary material for: Reduced Dietary Protein Levels Improved Growth Performance, Promoted Efficient Nutrient Utilization, Increased Fecal Lactobacillus, and Reduced Fecal Malodorous Compounds in Late-Fattening Barrows
Source: Animals (Basel). 2025 Aug 21;15(16):2465. doi: 10.3390/ani15162465 (PMC12382967; doi:10.3390/ani15162465)
Supplement: Supplementary file 1 [file animals-15-02465-s001.zip › animals-3774804-supplementary.xlsx]

## Sheet: S1
Table S1: The abundance of fecal microbiota at phylum level
Taxonomy	Firmicutes	Bacteroidota	Spirochaetota	Actinobacteriota	unidentified_Bacteria	Fusobacteriota	Proteobacteria	Euryarchaeota	Campilobacterota	Verrucomicrobiota	Others
NP.1	0.816378	0.145686	0.00253058	0.00943417	0.0151391	0	0.0011321	0.00119869	0.000155386	0.000155386	0.00819108
NP.2	0.810451	0.134764	0.0117206	0.0091456	0.0204	0	0.00124309	0.000599347	0.000244179	0.000266377	0.0111656
NP.3	0.639526	0.305423	0.0206664	0.00594908	0.0130747	0	0.00173145	0.00146507	8.87922e-05	0.000377367	0.0116984
NP.4	0.776843	0.163045	0.0122977	0.00546072	0.0226642	4.43961e-05	0.00186464	0.000399565	6.65942e-05	0.000443961	0.0168705
NP.5	0.883904	0.0714333	0.0114986	0.00475038	0.0176475	4.43961e-05	0.00164266	0.000155386	0	0.000310773	0.00861284
NP.6	0.864503	0.083953	0.00885702	0.00641524	0.0198673	0	0.00461719	0.000932318	0.00011099	0.000288575	0.0104553
NP.7	0.83296	0.11432	0.00415104	0.0150281	0.0231526	0	0.00297454	0.00133188	0.000532753	0.000732536	0.00481698
NP.8	0.805035	0.133521	0.0167817	0.011876	0.0222646	0.00011099	0.00630425	0.000865724	4.43961e-05	0.000399565	0.00279695
NP.9	0.662368	0.237741	0.0594464	0.00375147	0.0156718	0	0.00184244	0.0080135	0.000643743	0.000443961	0.0100779
NP.10	0.656707	0.175342	0.13512	0.00326311	0.0107217	0	0.0011321	0.00361828	0.000155386	0.000443961	0.0134964
LP.1	0.871562	0.06837	0.00808009	0.0129415	0.0328309	6.65942e-05	0.00330751	0.000221981	2.21981e-05	0.000288575	0.0023086
LP.2	0.811872	0.150325	0.00430642	0.00657062	0.0184466	0	0.00190903	0.000865724	0.000266377	0.000554951	0.00488357
LP.3	0.646873	0.27772	0.0440187	0.00759173	0.0136518	0	0.00179804	0.00102111	0.000177584	0.000355169	0.0067926
LP.4	0.696109	0.261981	0.0023308	0.0130303	0.0175587	0	0.00286355	0.000710338	0.000643743	0.000488357	0.00428422
LP.5	0.847899	0.100357	0.00668161	0.00827987	0.0268374	0	0.00508335	0.000177584	0.000332971	0.000532753	0.00381806
LP.6	0.800839	0.146774	0.0079913	0.0091234	0.0238851	0	0.00213101	0.000266377	0.00246398	0.000155386	0.00637084
LP.7	0.752803	0.191214	0.00881263	0.0170037	0.0219983	2.21981e-05	0.0022642	0.000421763	0.000266377	0.000554951	0.00463939
LP.8	0.628227	0.333681	0.00435082	0.00625985	0.0169149	0	0.00164266	0.00264157	0.000332971	0.0011765	0.00477258
LP.9	0.690004	0.253102	0.00987813	0.0213101	0.0144065	2.21981e-05	0.00091012	0.00133188	0.00210881	0.000221981	0.00670381
LP.10	0.798064	0.148416	0.014007	0.0091012	0.0178694	0	0.00186464	0.000355169	0.00195343	0.000643743	0.00772492

## Sheet: S2
Table S2: The abundance of fecal microbiota at family level
Taxonomy	Lactobacillaceae	Clostridiaceae	Muribaculaceae	Streptococcaceae	Peptostreptococcaceae	Planococcaceae	Spirochaetaceae	Oscillospiraceae	Lachnospiraceae	Erysipelotrichaceae	Others
NP.1	0.0460832	0.23854	0.112056	0.102555	0.181203	0.000177584	0.00253058	0.0829541	0.0558503	0.0100557	0.167995
NP.2	0.0229306	0.264379	0.107927	0.0972053	0.187662	0.00139848	0.0117206	0.0676819	0.0378255	0.0275922	0.173678
NP.3	0.0136074	0.155275	0.229417	0.0405114	0.103998	0.00142068	0.0206664	0.0950521	0.0529202	0.026904	0.260228
NP.4	0.0297232	0.202069	0.1323	0.133366	0.128682	8.87922e-05	0.0122977	0.0869054	0.0549846	0.0218651	0.197718
NP.5	0.164044	0.293614	0.0525872	0.10109	0.117805	0.000421763	0.0114986	0.0603565	0.0427756	0.0205998	0.135208
NP.6	0.0330973	0.223557	0.0554729	0.101356	0.201026	0.00756954	0.00885702	0.0866168	0.0520544	0.029479	0.200915
NP.7	0.0233745	0.157939	0.0891252	0.207507	0.122289	0.00319652	0.00415104	0.0632422	0.0505228	0.0324757	0.246176
NP.8	0.155697	0.0754512	0.110635	0.290284	0.065906	0.00397345	0.0167817	0.0450842	0.0366712	0.0199117	0.179604
NP.9	0.0612222	0.109525	0.126507	0.0775378	0.0797132	0.00011099	0.0594464	0.09594	0.0643078	0.0167817	0.308908
NP.10	0.0625319	0.104531	0.119603	0.185265	0.0790251	8.87922e-05	0.13512	0.071167	0.0425537	0.013452	0.186663
LP.1	0.112455	0.189416	0.0335191	0.195809	0.146707	0.00195343	0.00808009	0.03676	0.034185	0.0256166	0.215499
LP.2	0.0279917	0.137672	0.128726	0.11654	0.082488	0.167329	0.00430642	0.0529424	0.0338298	0.0547182	0.193456
LP.3	0.0510777	0.113632	0.224334	0.121801	0.0603343	0.00235299	0.0440187	0.0670381	0.0490577	0.0199117	0.246443
LP.4	0.302648	0.109703	0.228485	0.0290351	0.0712557	0.00404005	0.0023308	0.0465271	0.032165	0.0154054	0.158405
LP.5	0.14926	0.201714	0.072854	0.202846	0.108171	0.00415104	0.00668161	0.0404005	0.0302559	0.0284801	0.155187
LP.6	0.0605119	0.154587	0.112122	0.218118	0.0966281	0.00390686	0.0079913	0.0625985	0.034407	0.020289	0.22884
LP.7	0.202979	0.149304	0.146019	0.0600457	0.0927213	0.0022642	0.00881263	0.0608671	0.0341628	0.0347621	0.208062
LP.8	0.0266377	0.113765	0.299807	0.126862	0.0444183	0.002242	0.00435082	0.0598681	0.0618882	0.0179582	0.242203
LP.9	0.194522	0.123577	0.207663	0.0949855	0.0717663	0.00179804	0.00987813	0.0624653	0.0309885	0.00725876	0.195099
LP.10	0.0360496	0.194411	0.107772	0.184843	0.107128	0.00273036	0.014007	0.0709006	0.03878	0.0250616	0.218318

## Sheet: S3
Table S3: The abundance of fecal microbiota at genus level
Taxonomy	Lactobacillus	Clostridium_sensu_stricto_1	Streptococcus	Rummeliibacillus	Terrisporobacter	Treponema	Collinsella	Blautia	Turicibacter	Rikenellaceae_RC9_gut_group	Others
NP.1	0.0460832	0.238318	0.102555	0.000177584	0.160603	0.00250838	0.00168705	0.00466159	0.00199782	0.00581589	0.435592
NP.2	0.0229306	0.263935	0.0971831	0.00139848	0.158028	0.0116762	0.0010877	0.00366268	0.0227086	0.00492797	0.412462
NP.3	0.0136074	0.154987	0.0405114	0.00142068	0.0816	0.0204444	0.000887922	0.00208662	0.0231304	0.00610446	0.65522
NP.4	0.0297232	0.201758	0.133366	8.87922e-05	0.105152	0.0120979	0.000976714	0.00357389	0.0171813	0.0091456	0.486936
NP.5	0.164044	0.293414	0.10109	0.000421763	0.100735	0.0114986	0.000998912	0.00375147	0.0174033	0.00415104	0.302493
NP.6	0.0330973	0.223179	0.101356	0.00756954	0.160004	0.00839086	0.0011543	0.00364048	0.0243957	0.00430642	0.432906
NP.7	0.0233745	0.156785	0.207507	0.00319652	0.107439	0.00408444	0.00395125	0.0056605	0.0112544	0.00992253	0.466825
NP.8	0.155697	0.0743413	0.290284	0.00397345	0.0541632	0.0166263	0.00244179	0.0057049	0.0105441	0.00723656	0.378987
NP.9	0.0612222	0.109303	0.0775378	0.00011099	0.0643965	0.059069	0.000266377	0.00202002	0.0137406	0.0388688	0.573464
NP.10	0.0625319	0.104309	0.185265	8.87922e-05	0.0644409	0.135009	0.000599347	0.00248618	0.0104997	0.00617106	0.4286
LP.1	0.112455	0.188217	0.195809	0.00195343	0.135719	0.00779152	0.00193123	0.00439521	0.0165819	0.0107439	0.324402
LP.2	0.0279917	0.137295	0.11654	0.167329	0.0680592	0.00423983	0.00119869	0.002242	0.0505006	0.00317432	0.42143
LP.3	0.0510777	0.113166	0.121801	0.00235299	0.0495239	0.0437524	0.00137628	0.00295234	0.0168927	0.0108105	0.586295
LP.4	0.302648	0.109503	0.0290351	0.00404005	0.0623543	0.00221981	0.00188683	0.00328531	0.0114542	0.00299674	0.470576
LP.5	0.14926	0.20127	0.202846	0.00415104	0.0941863	0.00659282	0.00199782	0.00390686	0.0229528	0.00936758	0.30347
LP.6	0.0605119	0.154299	0.218118	0.00390686	0.0849741	0.00781371	0.00164266	0.00324092	0.0126751	0.00808009	0.444738
LP.7	0.202979	0.148838	0.0600457	0.0022642	0.0764945	0.00874603	0.00122089	0.00255278	0.0305223	0.0104775	0.455859
LP.8	0.0266377	0.113277	0.126862	0.002242	0.0377589	0.00415104	0.00124309	0.00448401	0.011765	0.00739195	0.664188
LP.9	0.194522	0.12331	0.0949855	0.00179804	0.064108	0.00981154	0.000821328	0.00481698	0.00244179	0.00503896	0.498346
LP.10	0.0360496	0.193878	0.184799	0.00273036	0.0915226	0.0139404	0.00184244	0.00317432	0.0205332	0.0067926	0.444738
